# Supplementary material for: Influence of Disease Duration on Circulating Levels of miRNAs in Children and Adolescents with New Onset Type 1 Diabetes
Source: Noncoding RNA. 2018 Nov 21;4(4):35. doi: 10.3390/ncrna4040035 (PMC6316625; doi:10.3390/ncrna4040035)
Supplement: Supplementary file 1 [file ncrna-04-00035-s001.zip]

Archive with 2 entries (2 files):
- Table S1.docx
- Table S2.xlsx
