# Supplementary material for: Influence of Disease Duration on Circulating Levels of miRNAs in Children and Adolescents with New Onset Type 1 Diabetes
Source: Noncoding RNA. 2018 Nov 21;4(4):35. doi: 10.3390/ncrna4040035 (PMC6316625; doi:10.3390/ncrna4040035)
Supplement: Supplementary file 1 [file ncrna-04-00035-s001.zip › Table S2.xlsx]

## Sheet: Sheet1
Supplementary Table S1: Pathway based enrichment analysis using PantherDB. The fold enrichment and p-values are calculated using the binomial test. Multiple correction is performed using the Bonferroni method.
Panther pathways	Homo sapiens (Ref)	Count	Expected	Fold enrichment	P-value	miRNAs	miRNA target genes
Angiogenesis	173	28	8.31	3.37	8.25e-06	hsa-miR-10b-5p, hsa-miR-125b-5p, hsa-miR-17-5p, hsa-miR-423-3p, hsa-miR-93-5p, hsa-miR-99a-5p	CRK,MAPK14,AKT3,MAP2K1,PIK3R1,VEGFA,F3,NOTCH2,CRKL,RHOC,AXIN2,RAF1,EFNB2,JAK1,PIK3CD,FRS2,STAT3,WNT7A,FGF2,ARHGAP1,HIF1A,NOTCH1,HN1,PKD2,PAK2,F2R,DVL3,MAPK1,ETS1
Gonadotropin-releasing hormone receptor pathway	237	33	11.39	2.9	1.77e-05	hsa-miR-17-5p, hsa-miR-125b-5p,hsa-miR-497-5p,hsa-miR-423-3p,hsa-miR-10b-5p,hsa-miR-93-5p,hsa-miR-30e-5p,hsa-miR-99a-5p	ACVR1B,MAPK14,ARHGAP32,PKNOX1,MAP2K1,MAP3K2,ACVR2A,MAP3K12,PIK3R1,PPARA,SMAD4,MAP3K13,CRTC1,SMAD5,MAP3K14,NCOA3,GNAI2,GNB5,BMPR1B,RAF1,MAP3K3,BMPR2,RAP1B,CREB1,STAT3,IGF1R,TGFBR3,MAPK9,KAT2B,MAP3K8,BMP2,MAP3K9,MAPK1
TGF-β signaling pathway	97	19	4.66	4.08	7.21e-05	hsa-miR-10b-5p, hsa-miR-125b-5p, hsa-miR-17-5p, hsa-miR-423-3p, hsa-miR-93-5p, hsa-miR-99a-5p	SKI,ACVR1B,GDF11,MAPK14,ACVR2A,SMAD7,TLL1,SMAD4,FKBP1A,TGFBR2,SMAD5,SMURF1,BMPR1B,BMPR2,MAPK9,SMAD6,ZFYVE9,BMP2,MAPK1
CCKR signaling map	174	26	8.36	3.11	0.000107	hsa-miR-17-5p,hsa-miR-125b-5p,hsa-miR-497-5p,hsa-miR-93-5p,	CRK,NR2C2,IL8,MAPK14,MCL1,YES1,MAP2K1,SNAI1,PRKACB,PIK3R1,SERPINE1,MAP3K14,TCF4,BCL2,RAF1,RPS6KA1,EIF4E,EIF4EBP1,PTEN,CREB1,STAT3,ELK4,MAPK9,PKD2,MAPK1,CCND1
EGF receptor signaling pathway	140	21	6.73	3.12	0.00116	hsa-miR-10b-5p, hsa-miR-125b-5p, hsa-miR-17-5p, hsa-miR-423-3p, hsa-miR-497-5p, hsa-miR-93-5p, hsa-miR-99a-5p	YWHAH,MAPK14,AKT3,MAP2K1,PPP6C,MAP3K2,RASAL2,ERBB3,PPP2R5C,MAP3K14,RAF1,MAP3K3,PIK3CD,PPP2CA,STAT3,YWHAQ,EREG,MAPK9,PKD2,GAB1,MAPK1
PDGF signaling pathway	150	21	7.21	2.91	0.00316	hsa-miR-10b-5p, hsa-miR-125b-5p, hsa-miR-17-5p, hsa-miR-423-3p, hsa-miR-497-5p, hsa-miR-93-5p, hsa-miR-99a-5p	RPS6KA5,MAP2K1,MAP3K2,PIK3R1,VAV2,MTOR,MKNK2,ARHGAP12,RAF1,RPS6KA1,JAK1,PIK3CD,STARD13,STAT3,GABPA,NIN,ARHGAP1,ELK4,GAB1,MAPK1,ETS1
Apoptosis signaling pathway	120	18	5.77	3.12	0.00505	hsa-miR-10b-5p, hsa-miR-125b-5p, hsa-miR-17-5p, hsa-miR-30e-5p, hsa-miR-423-3p, hsa-miR-93-5p	XIAP,TMBIM6,M6PR,MCL1,AKT3,BAK1,JDP2,MAP3K14,BAG4,BCL2,PIK3CD,CREB1,MAPK9,BCL2L2,HSPA8,KLHL20,MAPK1,BCL2L11
FGF signaling pathway	123	18	5.91	3.05	0.0069	hsa-miR-10b-5p, hsa-miR-125b-5p, hsa-miR-17-5p, hsa-miR-423-3p, hsa-miR-497-5p, hsa-miR-93-5p, hsa-miR-99a-5p	YWHAH,MAPK14,FGFR2,AKT3,MAP2K1,PPP6C,MAP3K2,PPP2R5C,RAF1,MAP3K3,PIK3CD,FRS2,PPP2CA,YWHAQ,FGF2,MAPK9,FGFR3,MAPK1
p53 pathway feedback loops 2	51	11	2.45	4.49	0.00785	hsa-miR-10b-5p, hsa-miR-125b-5p, hsa-miR-17-5p, hsa-miR-423-3p, hsa-miR-93-5p, hsa-miR-99a-5p	CCNE1,MAPK14,AKT3,PIK3R1,RBL1,PIK3CD,PTEN,PPP2CA,RB1,E2F3,CDKN1A
Ras pathway	74	13	3.56	3.66	0.0134	hsa-miR-10b-5p, hsa-miR-125b-5p, hsa-miR-17-5p, hsa-miR-423-3p, hsa-miR-497-5p, hsa-miR-93-5p	MAPK14,AKT3,MAP2K1,RHOC,RAF1,RPS6KA1,TIAM1,PIK3CD,STAT3,MAPK9,PAK2,MAPK1,ETS1
Integrin signalling pathway	190	22	9.13	2.41	0.0307	hsa-miR-10b-5p, hsa-miR-125b-5p, hsa-miR-17-5p, hsa-miR-423-3p, hsa-miR-497-5p, hsa-miR-93-5p, hsa-miR-99a-5p	RND3,CRK,MAP2K1,MAP3K2,PIK3R1,CRKL,ACTG1,ITGB8,ITGA2,MEGF9,RHOC,RAF1,MAP3K3,ARL1,PIK3CD,RAP1B,DNAJC27,MAPK9,LAMC1,MAPK1,ABL1,RAP2C
